# Supplementary material for: Autotaxin–lysophosphatidic acid–LPA 3 signaling at the embryo‐epithelial boundary controls decidualization pathways
Source: EMBO J. 2017 Jun 6;36(14):2146–60. doi: 10.15252/embj.201696290 (PMC5509998; doi:10.15252/embj.201696290)
Supplement: Supplementary file 5 — Source Data for Figure 5 [file EMBJ-36-2146-s004.zip]

Archive with 8 entries (7 files):
- Fig_5B_Source_Figures/
- Fig_5B_Source_Figures/5B_T13.tif
- Fig_5B_Source_Figures/5B_T13+BMPR.tif
- Fig_5B_Source_Figures/5B_T13+COX-2.tiff
- Fig_5B_Source_Figures/5B_T13+EGFR.tif
- Fig_5B_Source_Figures/5B_T13+ERa.tif
- Fig_5B_Source_Figures/5B_T13+Wnt_b-catenin.tif
- Fig_5B_Source_Figures/5B_vehicle.tiff
