# Supplementary material for: Autotaxin–lysophosphatidic acid–LPA 3 signaling at the embryo‐epithelial boundary controls decidualization pathways
Source: EMBO J. 2017 Jun 6;36(14):2146–60. doi: 10.15252/embj.201696290 (PMC5509998; doi:10.15252/embj.201696290)
Supplement: Supplementary file 6 — Source Data for Figure 6 [file EMBJ-36-2146-s005.zip]

Archive with 2 entries (2 files):
- embj201696290-sup-0000-SDataFig6A.zip
- embj201696290-sup-0000-SDataFig6D.zip
